# Supplementary material for: Synergistic Inhibition of Porcine Reproductive and Respiratory Syndrome Virus by a Bifunctional 5′-PPP miRNA Combining RIG-I Activation with Sequence-Specific Viral Targeting
Source: Viruses. 2026 Mar 20;18(3):390. doi: 10.3390/v18030390 (PMC13030578; doi:10.3390/v18030390)
Supplement: Supplementary file 1 [file viruses-18-00390-s001.zip]

Archive with 1 entries (1 files):
- viruses-4145925-supplementary.pdf
